# Supplementary material for: A Western-Style Breakfast Induces a More Pro-Inflammatory Postprandial Response and Promotes Greater Macrophage Lipid Accumulation Compared to a Mediterranean-Style Breakfast in Obese and Normal-Weight Individuals
Source: Nutrients. 2026 Feb 18;18(4):672. doi: 10.3390/nu18040672 (PMC12943205; doi:10.3390/nu18040672)
Supplement: Supplementary file 1 [file nutrients-18-00672-s001.zip]

Archive with 1 entries (1 files):
- nutrients-4068901-supplementary.pdf
